# Supplementary material for: The sat1 Gene Is Required for the Growth and Virulence of the Human Pathogenic Fungus Aspergillus fumigatus
Source: Microbiol Spectr. 2022 Feb 2;10(1):e01558-21. doi: 10.1128/spectrum.01558-21 (PMC8809347; doi:10.1128/spectrum.01558-21)
Supplement: SUPPLEMENTAL FILE 1 — Supplemental material. Download SPECTRUM01558-21_Supp_2_seq12.xlsx, XLSX file, 0.02 MB [file spectrum01558-21_supp_2_seq12.xlsx]

## Sheet: Sheet1
Supplementary Table 1. Differentially expressed genes (DEGs) belong to the TCA cycle,oxidative phosphorylation (OXPHOS),and involved in the synthesis of the cell wall,the spore development. Genes were considered to be significantly differentially expressed if the following two criteria were satisfied: p-value < 0.005 and |log2 (fold-change)| > 1.
DEGs belong to the TCA cycle
Gene_id	readcount_AFM2954	readcount_WT	log2.Fold_change.	pvalue	Description
AFUA_1G06960	241.713	928.884	-1.942	2.63E-69	pyruvate dehydrogenase E1 component alpha subunit , putative
AFUA_1G12800	158.324	576.208	-1.864	8.23E-41	isocitrate dehydrogenase , NAD-dependent
AFUA_1G15590	103.159	276.433	-1.422	6.92E-13	succinate dehydrogenase subunit CybS , putative
AFUA_2G02100	310.763	848.411	-1.449	1.21E-37	dihydrolipoamide dehydrogenase
AFUA_2G04870	50.191	9.887	2.344	8.96E-10	pyruvate dehydrogenase E1 component alpha subunit , putative
AFUA_3G04170	176.85	610.966	-1.789	2.80E-40	pyruvate dehydrogenase E1 beta subunit PdbA , putative
AFUA_3G05370	325.559	763.605	-1.23	1.42E-24	dihydrolipoamide succinyltransferase , putative
AFUA_3G07810	376.247	1136.922	-1.595	7.75E-60	succinate dehydrogenase subunit Sdh1 , putative
AFUA_3G08660	177.679	459.549	-1.371	4.79E-19	isocitrate dehydrogenase Idp1 , putative
AFUA_4G04520	120.898	452.822	-1.905	1.27E-33	succinyl-CoA synthetase beta subunit , putative
AFUA_4G07710	173.535	427.645	-1.301	3.93E-16	pyruvate carboxylase , putative
AFUA_5G04230	527.443	1590.305	-1.592	1.13E-82	citrate synthase (Cit1) , putative
AFUA_5G06130	120.235	461.639	-1.941	2.73E-35	succinyl-CoA synthetase alpha subunit , putative
AFUA_5G09680	117.79	322.148	-1.452	2.48E-15	succinate dehydrogenase cytochrome b560 subunit
AFUA_5G10370	266.996	684.61	-1.359	4.22E-27	iron-sulfur protein subunit of succinate dehydrogenase Sdh2 , putative
AFUA_6G02470	371.191	938.771	-1.339	1.74E-35	fumarate hydratase , putative
AFUA_6G05210	334.055	973.529	-1.543	2.08E-48	malate dehydrogenase , NAD-dependent
AFUA_6G06370	421.88	989.328	-1.23	2.45E-31	NAD(+)-isocitrate dehydrogenase subunit I
AFUA_6G07720	981.816	256.2	1.938	9.09E-134	phosphoenolpyruvate carboxykinase AcuF
AFUA_6G10650	303.095	1059.099	-1.805	1.29E-69	ATP citrate lyase , subunit 1 , putative
AFUA_6G10660	243.04	1034.024	-2.089	1.60E-86	ATP citrate lyase subunit (Acl) , putatibe
AFUA_7G05720	282.869	1049.721	-1.892	9.54E-75	pyruvate dehydrogenase complex , dihydrolipoamide acetyltransferase component , putative
AFUA_7G05740	559.688	1179.783	-1.076	1.09E-27	malate dehydrogenase , NAD-dependent
DEGs belong to the OXPHOS
Gene_id	readcount_AFM2954	readcount_WT	log2.Fold_change.	pvalue	Description
AFUA_1G02070	313.249	1025.258	-1.711	2.08E-61	cytochrome C1/Cyt1 , putative
AFUA_1G03100	214.815	597.511	-1.476	5.87E-28	ATP synthase delta chain , mitochondrial precursor , putative
AFUA_1G03510	293.687	901.822	-1.619	4.16E-49	ATP synthase gamma chain , mitochondrial precursor , putative
AFUA_1G05820	64.283	178.173	-1.471	2.46E-09	conserved hypothetical protein
AFUA_1G06610	72.614	211.045	-1.539	1.13E-11	NADH-quinone oxidoreductase , 23 kDa subunit , putative
AFUA_1G06620	220.369	537.271	-1.286	2.09E-19	acyl carrier protein , putative
AFUA_1G10810	69.049	144.179	-1.062	0	vacuolar ATP synthase subunit c
AFUA_1G12290	128.441	336.266	-1.389	1.09E-14	NADH-ubiquinone oxidoreductase 19 kDa subunit , putative
AFUA_1G13480	246.687	608.417	-1.302	2.48E-22	ubiquinol-cytochrome C reductase complex subunit UcrQ , putative
AFUA_1G16280	238.273	539.411	-1.179	2.41E-16	mitochondrial F1F0-ATP synthase g subunit , putative
AFUA_2G05500	153.682	339.476	-1.143	3.35E-10	NADH-ubiquinone oxidoreductase 18 kDa subunit , putative
AFUA_2G05510	234.129	510.616	-1.125	4.01E-14	mitochondrial F1F0 ATP synthase subunit F (Atp17) , putative
AFUA_2G09130	104.361	367.864	-1.818	1.37E-25	NADH-ubiquinone dehydrogenase 24 kDa subunit , putative
AFUA_2G09310	205.697	531.359	-1.369	1.01E-21	Mitochondrial ATP synthase epsilon chain domain-containing protein
AFUA_2G10600	135.902	390.645	-1.523	6.04E-20	NADH-ubiquinone oxidoreductase 299 kDa subunit , putative
AFUA_2G12260	37.011	111.001	-1.585	4.12E-07	cytochrome c oxidase assembly protein Cox11 , putative
AFUA_2G12400	159.443	570.245	-1.839	1.68E-39	ATP synthase oligomycin sensitivity conferral protein , putative
AFUA_2G13010	187.999	475.909	-1.34	8.00E-19	cytochrome c oxidase polypeptide vib
AFUA_2G13710	147.009	449.917	-1.614	3.28E-25	NADH-ubiquinone oxidoreductase 49 kDa subunit , putative
AFUA_2G14905	98.932	260.889	-1.399	6.88E-12	NADH-ubiquinone oxidoreductase 12 kda subunit , putative
AFUA_3G06190	596.16	1421.815	-1.254	3.57E-46	cytochrome c oxidase subunit VIa , putative
AFUA_3G08380	136.026	664.02	-2.287	1.81E-64	inorganic diphosphatase , putative
AFUA_3G08770	79.203	177.714	-1.166	3.36E-06	NADH-ubiquinone oxidoreductase subunit GRIM-19 , putative
AFUA_3G13910	67.93	154.016	-1.181	1.13E-05	NADH-ubiquinone oxidoreductase B18 subunit , putative
AFUA_3G14440	434.065	1149.612	-1.405	1.86E-47	cytochrome c oxidase family protein
AFUA_4G05860	251.743	506.845	-1.01	3.76E-11	NADH-ubiquinone oxidoreductase subunit B , putative
AFUA_4G05910	249.174	544.202	-1.127	5.19E-15	NADH-ubiquinone oxidoreductase 21 kDa subunit , putative
AFUA_4G06790	235.289	535.334	-1.186	1.94E-16	ubiquinol-cytochrome c reductase complex 14 kDa protein
AFUA_4G11050	239.558	699.135	-1.545	2.46E-35	NADH-ubiquinone oxidoreductase , subunit F , putative
AFUA_4G11390	366.798	869.867	-1.246	1.62E-28	ubiquinol-cytochrome c reductase complex 17 kd protein
AFUA_5G00730	683.611	15.901	5.426	2.01E-181	H /K ATPase alpha subunit , putative
AFUA_5G02080	112.236	240.707	-1.101	4.19E-07	NADH-ubiquinone oxidoreductase
AFUA_5G02750	656.754	1344.909	-1.034	1.26E-28	cytochrome c oxidase subunit Va , putative
AFUA_5G04210	608.055	1799.974	-1.566	1.95E-90	ubiquinol-cytochrome C reductase complex core protein 2 , putative
AFUA_5G04370	249.505	721.916	-1.533	6.86E-36	NADH-ubiquinone oxidoreductase , subunit G , putative
AFUA_5G06540	67.599	191.678	-1.504	2.56E-10	NADH-ubiquinone oxidoreductase subunit B17.2 , putative
AFUA_5G07380	48.409	113.04	-1.224	9.11E-05	NADH-ubiquinone oxidoreductase B12 subunit , putative
AFUA_5G08980	37.965	111.154	-1.55	7.06E-07	NADH-ubiquinone oxidoreductase 9.5 kDa subunit , putative
AFUA_5G10550	1680.804	6171.222	-1.876	0	ATP synthase F1 , beta subunit , putative
AFUA_5G10610	256.095	766.153	-1.581	3.20E-40	ubiquinol-cytochrome c reductase iron-sulfur subunit precursor
AFUA_6G02960	62.418	169.968	-1.445	1.04E-08	NADH-ubiquinone oxidoreductase 105 kDa subunit
AFUA_6G03810	404.431	1036.725	-1.358	3.71E-40	ATP synthase D chain , mitochondrial , putative
AFUA_6G04620	61.713	173.943	-1.495	2.11E-09	NADH-ubiquinone oxidoreductase B14 subunit , putative
AFUA_6G07670	144.895	478.61	-1.724	5.58E-30	cytochrome c oxidase assembly protein cox15
AFUA_6G08810	111.448	315.013	-1.499	6.36E-16	NADH-ubiquinone oxidoreductase 304 kDa subunit precursor
AFUA_6G12790	165.784	605.665	-1.869	5.10E-43	NADH-ubiquinone oxidoreductase 39 kDa subunit , putative
AFUA_7G02360	100.963	211.198	-1.065	5.22E-06	conserved hypothetical protein
AFUA_8G05320	1837.429	5164.974	-1.491	3.92E-233	mitochondrial F1 ATPase subunit alpha , putative
AFUA_8G05440	256.966	745.869	-1.537	3.13E-37	mitochondrial ATPase subunit ATP4 , putative
DEGs involved in the synthesis of the cell wall
Gene_id	readcount_AFM2954	readcount_WT	log2.Fold_change.	pvalue	Description
AFUA_2G01170	712.044	282.09	1.3358	8.4745e-65	1，3-beta-glucanosyltransferase Gel1
AFUA_2G12850	133.539	31.9039	2.0655	6.4266e-21	1，C3-beta-glucanosyltransferase Gel3
AFUA_6G11390	110.122	296.462	-1.4287	7.8848e-14	1，3-beta-glucanosyltransferase Gel2
AFUA_6G12410	25.9038	4.58683	2.4976	5.751e-06	1， ,3-beta-glucanosyltransferase , putative
AFUA_8G02130	42.3579	8.81691	2.2643	3.1152e-08	1，3-beta-glucanosyltransferase , putative
AFUA_1G15440	831.615	85.2131	3.2868	1.0673e-181	alpha-1，3-glucan synthase Ags3
AFUA_3G00910	1503.79	550.98	1.4485	6.2677e-148	alpha-1，C3-glucan synthase Ags1
AFUA_2G01870	216.141	74.9182	1.5286	4.2876e-24	chitin synthase A
AFUA_3G14420	413.176	181.078	1.1901	1.1338e-33	chitin synthase ChsG
AFUA_5G00760	215.271	63.2473	1.7671	5.8592e-28	chitin synthase C
AFUA_5G11230	36.514	119.614	-1.7119	1.6048e-08	RAS small monomeric GTPase RasA
DEGs involved in the spore development
Gene_id	readcount_AFM2954	readcount_WT	log2.Fold_change.	pvalue	Description
AFUA_1G03210	14.1746	2.65017	2.4191	0.00094842	MYB family conidiophore development protein FlbD , putative
AFUA_2G11180	383.045	50.3532	2.9274	7.3701e-78	developmental regulator FlbA
AFUA_2G13770	81.11	12.3844	2.7114	8.4313e-17	C2H2 conidiation transcription factor FlbC
AFUA_3G13870	81.4415	27.3681	1.5733	2.6547e-10	GATA-type sexual development transcription factor NsdD
AFUA_4G09710	125.789	26.094	2.2692	1.3172e-21	C6 sexual development transcription factor NosA
